# Supplementary material for: Bacterial chemotaxis in a microfluidic T-maze reveals strong phenotypic heterogeneity in chemotactic sensitivity
Source: Nat Commun. 2019 Apr 23;10:1877. doi: 10.1038/s41467-019-09521-2 (PMC6478840; doi:10.1038/s41467-019-09521-2)
Supplement: Supplementary file 3 — Source Data [file 41467_2019_9521_MOESM3_ESM.xlsx]

## Sheet: Figure 1
Figure 1b
	position (um)	J1	J2	J3	J4
	1140	0.428828	0.5844	0.719619	0.904045
	1080	0.410492	0.555752	0.696419	0.870385
	1020	0.389461	0.539756	0.670734	0.838711
	960	0.376022	0.520177	0.646266	0.793108
	900	0.359078	0.500316	0.618749	0.777917
	840	0.345267	0.477499	0.603173	0.759066
	780	0.332992	0.468728	0.585521	0.760803
	720	0.317984	0.449499	0.571543	0.735927
	660	0.313617	0.439206	0.565494	0.713341
	600	0.299657	0.429068	0.54752	0.706961
	540	0.298975	0.408518	0.532577	0.675126
	480	0.289036	0.398341	0.518255	0.65043
	420	0.27579	0.387175	0.506369	0.629218
	360	0.266591	0.37014	0.490549	0.615486
	300	0.255018	0.360962	0.470407	0.599134
	240	0.243898	0.348592	0.461958	0.596654
	180	0.238867	0.332615	0.450798	0.590562
	120	0.229109	0.320849	0.43953	0.573217
	60	0.214227	0.314944	0.424864	0.559346

## Sheet: Figure 2
Figure 2b					Figure 2c
	Sorting Index				Choice Factor (Wild type)				Choice Factor (Non-chemotactic mutant)
Juntion	Rep1	Rep2	Rep3		Rep1	Rep2	Rep3		Rep1	Rep2	Rep3
1	1	1	1		0.28	0.53	0.24		0.18	-0.31	0.09
2	0.86	0.7	1.43		0.32	0.38	0.39		-0.05	-0.06	0
3	1.83	0.91	1.08		0.55	0.31	0.62		-0.15	0.06	-0.01
4	5.53	1.15	1.24		0.62	0.32	0.69		-0.04	-0.22	0.05

## Sheet: Figure 3
	Figure 3a				Figure 3c				Figure 3e				Figure 3g
Position along the junction (μm)	Rep1	Rep2	Rep3		Rep1	Rep2	Rep3		Rep1	Rep2	Rep3		Rep1	Rep2	Rep3
125	4.9	5.9	4.8		6.6	7	4.8		3.1	4.5	3.5		2.5	4.9	3.5
175	5.9	6.7	5.5		6.4	7.3	5.5		4.9	5.8	5		5	3.5	4.1
225	7.1	6.2	5.5		6.7	5.5	5.7		3.7	3.9	4.3		4.9	4.5	2.5
275	7.2	6.9	6		8.2	8.7	9.3		5	3.6	4.9		3.6	5	3.3
325	8	6.2	5.6		7.6	8	9		4.7	3.9	5.4		3	4.1	3.4
375	8.4	7.7	7.5		9.4	9.8	10.7		6.1	4.9	5		4.9	4.6	6.8
425	9.7	9.9	8.5		9.6	11.3	10.9		5.3	6.8	5.8		7.5	6.5	6.2
475	13.4	14.4	12.3		13.8	16.4	14.7		6.6	9.1	8.2		8.4	7	8.5
525	13.1	14.1	12.3		14.9	16.3	14.5		6.2	8.7	8		11.3	9.5	9
575	16.1	15.8	13.7		15.9	17.6	14.6		10	7.9	9.9		10.2	8.5	10.5
625	19.8	17.4	16.8		13.8	14.4	16.3		7.7	8.2	9.3		8.4	9.4	7.8
675	19.7	20.5	19		13.5	15.7	15.3		10.2	8.9	10.6		7.3	7.8	9.7
725	18.9	19	20.2		15	15.2	12.5		9.1	11	9.5		10.9	7.7	9.8
775	17.1	17.9	18.5		13.5	14.2	11.9		7.7	9	8.3		9.3	7.2	9.4
825	20.6	17	20.7		12.8	14.5	15.2		9.7	8.2	8.7		8.3	7.6	7.8
875	19.8	19	22.3		14.4	17	15.6		9.6	9.4	8.2		9.3	8.9	10.7
925	19.1	19	21.7		13	15.5	17		10.3	9.2	8.8		11.8	10.9	12.6
975	18.1	20.7	19.9		16.7	16.1	18.7		11.2	9	10.2		11.6	14.6	12.9
1025	18.3	21.6	20.9		16.3	18.7	18		10.6	12	11.9		14.9	17.1	19.3
1075	21.4	22.5	21		19.9	18.4	16.1		11.1	13.8	13		16.8	15.7	17
	Figure 3b				Figure 3d				Figure 3f				Figure 3h
Position along the junction	Rep1	Rep2	Rep3		Rep1	Rep2	Rep3		Rep1	Rep2	Rep3		Rep1	Rep2	Rep3
125	2.2	1.5	1.8		2.4	3.3	2.9		3.8	4.2	5.5		2.5	3.4	2.7
175	3.8	2	2		3.8	4	5.1		3.6	5.1	4.6		3.3	4.1	3.3
225	1.6	2.1	2.7		3.5	4.3	4		4.2	6	4.9		4.1	4.7	3.6
275	3.6	2.7	1.8		4.5	5.3	4.5		3.9	6.2	4.2		4.8	5.3	4.5
325	4	2.6	3		4.4	6.1	4.9		5.1	8.3	6.5		5.1	5.7	5.9
375	6.3	4.8	6.4		6.7	8	5.8		6	9.1	6.8		5.7	6.7	6.7
425	8.2	6.6	6		10.4	11.1	8.2		7.7	10	9.9		7.2	8	7.3
475	14	12.3	10.2		11.9	14.3	12.2		10.9	12.2	13.1		9	8.6	7.4
525	13.6	19.5	13.6		12.4	14.3	13.4		14.7	16.8	15.9		8.8	10.2	8.4
575	18.3	24.2	22.2		14.4	16.3	18.4		16	17.9	15.1		10.1	11.3	9.9
625	17.8	28.2	25.9		16.8	19.5	21.4		17.4	19	15.4		10.3	10.8	9.5
675	21.3	30.2	28.2		15.3	20.1	16.5		22.9	20.8	18.6		12	10.9	10.3
725	34.5	41.9	37.6		20.2	22.1	20.7		21.2	17.9	21.9		13.1	11.8	13.3
775	29.3	35	27.2		18.7	21.4	20.7		17.6	19	20.7		11.3	12.1	12.6
825	28.1	32.2	30.6		18.6	21.7	18.4		17.5	18.9	19		10.6	11.5	10.9
875	27.2	29.5	33.1		19.1	20.9	18.9		18.5	20	20.3		11.5	12.7	11.8
925	32.6	36.2	39.4		20	22.5	21.8		18.9	20.5	21		13.5	14.7	12.9
975	56.8	37.9	44.2		22.7	24.9	27.4		21	22.8	23.2		14.2	14.9	16
1025	50.2	42.4	55.7		26.3	29.3	32.8		25.4	24.1	28.7		17.3	18	19.6
1075	47.1	45.7	43.6		27.1	31.9	30.4		29.9	28	32.4		18	20.1	18.2

## Sheet: Figure 4
Figure 4a	Linear-sensing							Figure 4b	Log-sensing
	Sorted population at Junction 4				Unsorted population			Sorted population at Junction 4				Unsorted population
Position along the junction (μm)	Rep1	Rep2	Rep3		Rep1	Rep2		Rep1	Rep2	Rep3		Rep1	Rep2
125	0.015	0.03	0.02		0.013	0.033		0.013	0.017	0.014		0.026	0.011
175	0.03	0.02	0.023		0.014	0.039		0.017	0.02	0.017		0.029	0.013
225	0.029	0.027	0.014		0.016	0.031		0.021	0.023	0.019		0.03	0.013
275	0.021	0.03	0.019		0.015	0.036		0.025	0.026	0.023		0.032	0.016
325	0.017	0.025	0.019		0.023	0.052		0.027	0.028	0.03		0.035	0.021
375	0.029	0.028	0.039		0.026	0.026		0.03	0.033	0.034		0.038	0.024
425	0.044	0.04	0.035		0.022	0.028		0.037	0.039	0.037		0.042	0.029
475	0.049	0.042	0.049		0.027	0.041		0.047	0.042	0.038		0.05	0.039
525	0.066	0.057	0.051		0.031	0.039		0.046	0.05	0.043		0.056	0.047
575	0.06	0.051	0.06		0.043	0.044		0.052	0.055	0.051		0.058	0.052
625	0.049	0.057	0.045		0.05	0.051		0.053	0.053	0.049		0.062	0.057
675	0.043	0.047	0.055		0.059	0.058		0.062	0.053	0.053		0.064	0.067
725	0.064	0.046	0.056		0.067	0.059		0.068	0.057	0.068		0.061	0.066
775	0.055	0.044	0.054		0.069	0.047		0.058	0.059	0.065		0.056	0.064
825	0.049	0.046	0.045		0.077	0.065		0.055	0.056	0.056		0.057	0.068
875	0.055	0.054	0.061		0.08	0.061		0.06	0.062	0.061		0.058	0.07
925	0.069	0.066	0.072		0.084	0.068		0.07	0.072	0.066		0.059	0.074
975	0.068	0.088	0.074		0.085	0.069		0.074	0.073	0.082		0.06	0.082
1025	0.088	0.103	0.11		0.09	0.064		0.09	0.086	0.101		0.062	0.091
1075	0.099	0.095	0.097		0.106	0.088		0.093	0.098	0.094		0.065	0.098

## Sheet: Figure 5
Figure 5c
	Heterogeneous sorting index (Linear-sensing)					Heterogeneous sorting index (Log-sensing)
Junction	Rep1	Rep2	Rep3			Rep1	Rep2	Rep3
1	0.94	1.47	0.62			0.88	0.53	1.67
2	1.43	2.51	1.02			0.97	0.51	1.62
3	2.03	3.61	1.35			1.42	1.27	3.09
4	5.88	10.97	4.93			2.53	2.14	4.58
